# Supplementary material for: What are the optimal transcranial direct current stimulation parameters and design elements to modulate corticospinal excitability? A systematic review and longitudinal meta-analysis
Source: Neurol Res Pract. 2025 Nov 11;7(1):86. doi: 10.1186/s42466-025-00449-1 (PMC12606828; doi:10.1186/s42466-025-00449-1)
Supplement: Supplementary file 2 — Additional file2 (XLSX 49 KB) [file 42466_2025_449_MOESM2_ESM.xlsx]

## Sheet: General Study Information
Author	Year	Country	Design	Population	Sample Size	Sex (Female)	Age_Mean	Age_SD	Comorbidities	Height_Mean	Height_SD	Weight_Mean	Weight_SD	BMI_Mean	BMI_SD
Agboada	2019	Germany	Cross-over	Healthy	16	9	26.5	2.2	nil
Alonzo	2011	Australia	Cross-over	Healthy	12	0	21.4		nil
Ammann	2017	USA	Cross-over	Healthy	12	4	24.9	5.1	nil
Anguis	2018	UK	Cross-over	Healthy	12	4	24	5	nil	175	12	74	17	24.1633
Anguis	2008	UK	Cross-over	Healthy	9	0	23	2	nil	179	7	76	9	23.7196
Azabou	2013	France	Cross-over	Healthy	12	0	27	4	nil
Baltar	2018	Brazil	Cross-over	Healthy	12	9	23.5	3.3	nil
Bashir	2019	Saudi Arabia	Cross-over	Healthy	32	12	28	10.9	nil
Bashir	2021	Saudi Arabia	Cross-over	Healthy	28	10	24.1	5.2	nil
Bastani	2014	Australia	Cross-over	Healthy	12	10	21.8	1.4	nil	168.6	3.1	62.4	3.1	21.9518
Bastani	2013	Australia	Cross-over	Healthy	12	7	34.5	10.3	nil	168.9	15.5	68.6	11	24.0472
Bastani	2013	Australia	Cross-over	Healthy	12	7	34.5	10.32	nil	168.9	15.5	68.6	11	24.0472
Batsikadze	2013	Germany	RCT	Healthy	14	9	25.8	3.7	nil
Bahrangrad	2022	Australia	Cross-over	Healthy	21	10	23.66	4.53	nil
Bocci	2015	Italy	Cross-over	Healthy	15	7	25.8	5.9	nil
Boros	2008	Germany	RCT	Healthy	16		24.13	2.31	nil
Cabibel	2018	France	Cross-over	Healthy	17	5	27.4	8.7	nil
Chew	2015	Australia	Cross-over	Healthy	29	14	22.76	3.12	nil
Christova	2015	Austria	RCT	Healthy	36	22	26.2	7.9	nil
Cosentino	2017	Italy	Cross-over	Parkinson	14	6	58	12.1	Asymmetric
Faber	2017	Germany	Cross-over	Healthy	15	0	25.8	2.4	nil
Farnad	2021	Germany	Cross-over	Healthy	16	8	59.13	4.47	nil
Farnad	2021	Germany	Cross-over	Aging	16	8	73.13	5.04	nil
Feurrra	2011	Italy	Cross-over	Healthy	11	4			nil
Fleming	2017	UK	Cross-over	Stroke	24		59.8	13.1	nil
Foerster	2019	Germany	Cross-over	Healthy	16	10	25.32	4.3	nil
Foerster	2018	Germany	Computational
Furubayashi	2008	Japan	Cross-over	Healthy	8	1
Galea	2009	USA	Cross-over	Healthy	16	6	26	7	nil
Galvez	2013	Australia	Cross-over	Healthy	11	0	24.36	4.91	nil
Gardi	2021	USA	Cross-over	Healthy	20		21.5	4.7	nil	172	10	71.2	12.2	24.0671
Ghasemian-Shirvan	2020	Germany	Cross-over	Healthy	20	9	25.95	3.37	nil
Ghasemian-Shirvan	2021	Germany	Cross-over	Pre-elderly	20	9	58.6	5.07	nil
Ghasemian-Shirvan	2022	Germany	Cross-over	Elderly	20	9	74.45	4.61	nil
Goodwill	2013	Australia	Cross-over	Elderly	11	5	63	2	nil
Haeckert	2020	Germany	Cross-over	Healthy	15	10	23.93	2.96	nil
Hassanzahraee	2020	Australia	Cross-over	Healthy	15	8	24.66	7.5	nil
Hill	2017	Australia	Cross-over	Healthy	20	12	29.11	12.31	nil
Horvath	2016	Australia	Cross-over	Healthy	14	7	22.58	4.15	nil
Isis	2023	Brazil	Cross-over	Healthy	15	9	25.8	5	nil
Jamil	2019	Germany	RCT	Healthy	29	15	25	4.4	nil
Jefferson	2009	UK	Cross-over	Healthy	17	10	37.6		nil
Jeffrey	2007	Canada	Cross-over	Healthy	8	3	25.3	6	nil
Khedr	2013	Egypt	RCT	Stroke	40	14	58.36	8.8	hypertension. doabetes. hperlipidemia
Kidgell	2013	Australia	Cross-over	Healthy	14	6	27.5	7.7	nil	162.7	42.3	73	14.6	27.577
Kuo	2013	Germany	Pre-post	Healthy	14	8	25.29	3.2	nil
Kuo	2020	Taiwan	Cross-over	Stroke	14	9	63		pons infarction
Laczo	2014	Germany	Cross-over	Healthy	10	5	27.4	3.95	nil
Lampropoulou	2013	UK	Cross-over	Healthy	12	8	32	6	nil
Lefebvre	2019	USA	RCT	Healthy	30		27	3.76	nil
McCambridge	2015	New Zealand	Cross-over	Healthy	18	9	25.9		nil
McCambridge	2014	New Zealand	Cross-over	Healthy	12	7	28.3		nil
Moliadze	2010	Germany	Cross-over	Healthy	12		27	3	nil
Monte-Silva	2010	Germany	Cross-over	Healthy	12	7	24.31	6.1	nil
Monte-Silva	2012	Germany	Cross-over	Healthy	15	9	25.5	3.6	nil
Mooney	2018	New Zealand	Cross-over	Healthy	16	9	26	1	nil
Mordillo-mateos	2012	Spain	Cross-over	Healthy	15				nil
Mosayebi-Samani	2023	Germany		Healthy	18	7	26.61	3.56	nil
Murray	2015	USA	Cross-over	SCI	9	4			nil
Nitsche	2007	Germany		Healthy	12	7	25	4	nil
Nitsche	2003	Germany	Cross-over	Healthy	12	9	22.5		nil
O'Shea	2014	UK	Cross-over	Healthy	13	8	24.6	4.8	nil
Pellerini	2021	Australia	Cross-over	Healthy	15	0	28.53	8.28	nil
Pillen	2022	Germany	Cross-over	Healthy	11	8	24.09	2.41	nil
Pillen	2022	Germany	Cross-over	Healthy	20	8	27.5	2.38	nil
Power	2006	Canada	Cross-over	Healthy	10	5	27.4	9.2	nil
Puri	2016	Australia	Cross-over	Elderly	33	21	65.97	4.75	nil
Rivera-Urbina	2015	Germany	Cross-over	Healthy	37	20	28.6	8	nil
Sallard	2021	Switzerland	Cross-over	Healthy	19				nil
Samani	2019	Germany	Cross-over	Healthy	16	9	25.12	0.61	nil
Santarnecchi	2014	Italy	Cross-over	Healthy	10	5	26	3	nil
Sasaki	2016	Japan	Pre-post	Healthy	16	4	21.6	1	nil
Schabrun	2013	Australia	Cross-over	Healthy	21	13	22	2	nil
Sehm	2013	Germany	Cross-over	Healthy	12	4	25.8	3.2	nil
Shah	2013	USA	Cross-over	Healthy	8	3			nil
Sohn	2012	Korea	RCT	Healthy	28	13	22.6	1.2	nil
Strube	2016	Germany	Cross-over	Healthy	59	31	27.79	7.72	nil	174.2	9.45	71.38	17.68	23.5223
Suzuki	2012	Japan	case-control	Stroke	7	1	64.5		nil
Thapa	2018	Australia	case-control	LBP	50	24	45	16	nil
Tremblay	2016	Canada	Cross-over	Healthy	40	20	24.6	4.4	nil
Tremblay	2013	Canada	Cross-over	Healthy	10	5	23.3		nil
Uehara	2023	USA	Cross-over	Healthy	30	14	24.1	4.3	nil
Vaseghi	2016	Australia	cross-over	healthy	12	8	24	2.11	nil
Vaseghi	2015	Australia	Cross-over	Healthy	12	9	25	1.31	nil
Vaseghi	2015	Australia	Cross-over	Healthy	12	8	23.6	5.3	nil
Vaseghi	2015	Australia	Cross-over	Healthy	12	8	23.6	5.3	nil
Vignaud	2018	France	Cross-over	Healthy	14	11	27.5	4.6	nil
Vitale	2021	Spain	RCT	Healthy	50	43	19.6	1.3	nil
Wessel	2021	Switzerland	Longitudinal	Healthy	40	23	25.93	3.47	nil
Wiethoff	2014	UK	Cross-over	Healthy	53	33	26.83	8.97	nil
Williamson	2023	USA	Cross-over	Stroke	14	4	61	12	nil
Wiltshire	2020	UK	RCT	Healthy	60	30	22.3	4.85	nil
Wong	2022	Taiwain	RCT	Parkinson	36	17	54.2	4.1	nil
Wong	2022	Taiwain	RCT	stroke	48	10	52.7		nil
Xian	2023	Australia	MS	case-control	16	10	52	11.6	nil	167.9	12.1	80.1	15.6	28.4139

## Sheet: Methods+Results
Author	Year	Polarity (Anodal, Cathodal)	Stimulation Region (DLPFC, Motor Cortex etc)	Stimulation Side (Left, Right, Bilateral)	Electrode_Size (cm^2)	Electrode_Shape	Stimulation_Amplitude (mA)	Stimulation_Duration (Mins)	Stimulation_Frequency (sessions per week)	Experiment_Duration (number of weeks)	Timepoint	RMT	AMT	SICI	LICI	ICF	SICF	SP
Agboada	2019	Anodal	M1	Left	35	Rectanglular	1	15	1	1	Immediate
Agboada	2019	Anodal	M1	Left	35	Rectanglular	1	20	1	1	Immediate
Agboada	2019	Anodal	M1	Left	35	Rectanglular	1	30	1	1	Immediate
Agboada	2019	Anodal	M1	Left	35	Rectanglular	2	15	1	1	Immediate
Agboada	2019	Anodal	M1	Left	35	Rectanglular	2	20	1	1	Immediate
Agboada	2019	Anodal	M1	Left	35	Rectanglular	2	30	1	1	Immediate
Agboada	2019	Anodal	M1	Left	35	Rectanglular	3	15	1	1	Immediate
Agboada	2019	Anodal	M1	Left	35	Rectanglular	3	20	1	1	Immediate
Agboada	2019	Anodal	M1	Left	35	Rectanglular	3	30	1	1	Immediate
Alonzo	2012	Anodal	M1	Left	35	Rectanglular	2	20	7	1	Immediate	43.5
Alonzo	2012	Anodal	M1	Left	35	Rectanglular	2	20	3	1	Immediate	43.6
Ammann	2017	Anodal	M1	Left	25		1	7	2	1	Immediate
Ammann	2017	Anodal	M1	Left	25		2	7	2	1	Immediate
Ammann	2017	Anodal	M1	Left	25		1	7	2	1	15
Ammann	2017	Anodal	M1	Left	25		2	7	2	1	15
Ammann	2017	Anodal	M1	Left	25		1	7	2	1	30
Ammann	2017	Anodal	M1	Left	25		2	7	2	1	30
Anguis	2018	Cathodal	M1	Bilateral	35	Rectanglular	2	10	1	1	5							138
Anguis	2018	Anodal	M1	Bilateral	35	Rectanglular	2	10	1	1	5							145
Anguis	2016	Cathodal	M1	Left	12	Rectanglular	2	10	1	1	Immediate							90
Anguis	2016	Anodal	M1	Left	12	Rectanglular	2	10	1	1	Immediate							95
Azabou	2013	Anodal	M1	Left	35	Rectanglular	2	10	1	1	Immediate	67
Azabou	2013	Cathodal	M1	Left	35	Rectanglular	2	10	1	1	Immediate	65
Azabou	2013	Anodal	M1	Left	35	Rectanglular	2	10	1	1	10	67
Azabou	2013	Cathodal	M1	Left	35	Rectanglular	2	10	1	1	10	65
Baltar	2018	Anodal	M1	Left	35		2	20	1	1	Immediate
Baltar	2018	Cathodal	M1	Left	35		2	20	1	1	Immediate
Bashir	2019	Anodal	M1	Left	35	Rectanglular		5	1	1	Immediate
Bashir	2019	Anodal	M1	Left	35	Rectanglular		10	1	1	Immediate
Bashir	2019	Anodal	M1	Left	35	Rectanglular		20	1	1	Immediate
Bashir	2019	Anodal	M1	Left	35	Rectanglular		5	1	1	5
Bashir	2019	Anodal	M1	Left	35	Rectanglular		10	1	1	5
Bashir	2019	Anodal	M1	Left	35	Rectanglular		20	1	1	5
Bashir	2019	Anodal	M1	Left	35	Rectanglular		5	1	1	10
Bashir	2019	Anodal	M1	Left	35	Rectanglular		10	1	1	10
Bashir	2019	Anodal	M1	Left	35	Rectanglular		20	1	1	10
Bashir	2019	Anodal	M1	Left	35	Rectanglular		5	1	1	20
Bashir	2019	Anodal	M1	Left	35	Rectanglular		10	1	1	20
Bashir	2019	Anodal	M1	Left	35	Rectanglular		20	1	1	20
Bashir	2019	Anodal	M1	Left	35	Rectanglular		5	1	1	30
Bashir	2019	Anodal	M1	Left	35	Rectanglular		10	1	1	30
Bashir	2019	Anodal	M1	Left	35	Rectanglular		20	1	1	30
Bashir	2019	Anodal	M1	Left	35	Rectanglular		5	1	1	40
Bashir	2019	Anodal	M1	Left	35	Rectanglular		10	1	1	40
Bashir	2019	Anodal	M1	Left	35	Rectanglular		20	1	1	40
Bashir	2019	Anodal	M1	Left	35	Rectanglular		5	1	1	50
Bashir	2019	Anodal	M1	Left	35	Rectanglular		10	1	1	50
Bashir	2019	Anodal	M1	Left	35	Rectanglular		20	1	1	50
Bashir	2019	Anodal	M1	Left	35	Rectanglular		5	1	1	60
Bashir	2019	Anodal	M1	Left	35	Rectanglular		10	1	1	60
Bashir	2019	Anodal	M1	Left	35	Rectanglular		20	1	1	60
Bashir	2021	Cathodal	M1	Left	35	Rectanglular		20	1	1	0			-21.43	-61.41	73.38
Bashir	2021	Cathodal	M1	Left	35	Rectanglular		20	1	1	10
Bashir	2021	Cathodal	M1	Left	35	Rectanglular		20	1	1	20
Bashir	2021	Cathodal	M1	Left	35	Rectanglular		20	1	1	30
Bashir	2021	Cathodal	M1	Left	35	Rectanglular		20	1	1	40
Bashir	2021	Cathodal	M1	Left	35	Rectanglular		20	1	1	50
Bashir	2021	Cathodal	M1	Left	35	Rectanglular		20	1	1	60
Bashir	2021	Cathodal	PPC	Left	35	Rectanglular		20	1	1	0			-32.01	-60.98	57.46
Bashir	2021	Cathodal	PPC	Left	35	Rectanglular		20	1	1	10
Bashir	2021	Cathodal	PPC	Left	35	Rectanglular		20	1	1	20
Bashir	2021	Cathodal	PPC	Left	35	Rectanglular		20	1	1	30
Bashir	2021	Cathodal	PPC	Left	35	Rectanglular		20	1	1	40
Bashir	2021	Cathodal	PPC	Left	35	Rectanglular		20	1	1	50
Bashir	2021	Cathodal	PPC	Left	35	Rectanglular		20	1	1	60
Bastani	2014	Anodal	M1	Left	12		0.2	10	1	1	10
Bastani	2014	Anodal	M1	Left	12		0.2	10	1	1	10
Bastani	2014	Anodal	M1	Left	12		0.2	10	1	1	10
Bastani	2014	Anodal	M1	Left	12		0.2	10	1	1	10
Bastani	2014	Anodal	M1	Left	12		0.2	10	1	1	10
Bastani	2014	Anodal	M1	Left	12		0.2	10	1	1	10
Bastani	2014	Anodal	M1	Left	12		0.2	10	1	1	10
Bastani	2014	Anodal	M1	Left	12		0.2	10	1	1	10
Bastani	2013	Anodal	M1	Left	24	Rectanglular	0.3	10	1	1	0
Bastani	2013	Anodal	M1	Left	24	Rectanglular	0.7	10	1	1	0
Bastani	2013	Anodal	M1	Left	24	Rectanglular	1.4	10	1	1	0
Bastani	2013	Anodal	M1	Left	24	Rectanglular	2	10	1	1	0
Bastani	2013	Anodal	M1	Left	12	Rectanglular	0.35	10	1	1	0
Bastani	2013	Anodal	M1	Left	24	Rectanglular	0.7	10	1	1	0
Bastani	2013	Anodal	M1	Left	35	Rectanglular	1	10	1	1	0
Bastani	2013	Anodal	M1	Left	12	Rectanglular	0.35	10	1	1	10
Bastani	2013	Anodal	M1	Left	24	Rectanglular	0.7	10	1	1	10
Bastani	2013	Anodal	M1	Left	35	Rectanglular	1	10	1	1	10
Bastani	2013	Anodal	M1	Left	12	Rectanglular	0.35	10	1	1	20
Bastani	2013	Anodal	M1	Left	24	Rectanglular	0.7	10	1	1	20
Bastani	2013	Anodal	M1	Left	35	Rectanglular	1	10	1	1	20
Bastani	2013	Anodal	M1	Left	12	Rectanglular	0.35	10	1	1	30
Bastani	2013	Anodal	M1	Left	24	Rectanglular	0.7	10	1	1	30
Bastani	2013	Anodal	M1	Left	35	Rectanglular	1	10	1	1	30
Batsikadze	2013	Anodal	PMC	Left	35	Rectanglular	1	20	1	1	0	40	31.4	0.8			1.4
Batsikadze	2013	Cathodal	PMC	Left	35	Rectanglular	1	20	1	1	0	40	32.7	0.8			1
Batsikadze	2013	Anodal	PMC	Left	35	Rectanglular	1	20	1	1	60	40	31.4	0.8			1.3
Batsikadze	2013	Cathodal	PMC	Left	35	Rectanglular	1	20	1	1	60	40	32.7	0.9			1.2
Batsikadze	2013	Anodal	PMC	Left	35	Rectanglular	1	20	1	1	90	40	31.4	0.8			1.2
Batsikadze	2013	Cathodal	PMC	Left	35	Rectanglular	1	20	1	1	90	40	32.7	0.9			1.2
Batsikadze	2013	Anodal	PMC	Left	35	Rectanglular	1	20	1	1	120	40	31.4	0.8			1
Batsikadze	2013	Cathodal	PMC	Left	35	Rectanglular	1	20	1	1	120	40	32.7	0.6			1
Behrangrad	2021	Anodal	M1	Left	27	Rectanglular	2	20	1	1	0			100	100	90
Behrangrad	2021	Anodal	Cerebellum	Left	27	Rectanglular	2	20	1	1	0			200	100	180
Bochi	2015	Anodal	Cerebellum	Left	25	Rectanglular	2	20	1	1	0	49
Bochi	2015	Cathodal	Cerebellum	Left	25	Rectanglular	2	20	1	1	0	50
Bochi	2015	Anodal	Cerebellum	Left	25	Rectanglular	2	20	1	1	60	49
Bochi	2015	Cathodal	Cerebellum	Left	25	Rectanglular	2	20	1	1	60	50
Boros	2008	Anodal	PM	Left	33	Rectanglular	1	10	1	1	0	58	50	110			120
Boros	2008	Cathodal	PM	Left	33	Rectanglular	1	10	1	1	0	58	50	95			120
											30	58	50	90			100
											30	58	50	95			130
											60	58	50	95			120
											60	58	50	95			120
Cabibel	2018	Anodal	M1	Right	3.14	Circle	2	20	1	1	0							110
Cabibel	2018	Cathodal	M1	Right	3.14	Circle	2	20	1	1	0
Cabibel	2018	Anodal	M1	Right	3.14	Circle	2	20	1	1	30							105
Cabibel	2018	Cathodal	M1	Right	3.14	Circle	2	20	1	1	30
Chew	2015	Anodal	M1	Left	16	Rectanglular	0.2	10	1	1	0
Chew	2015	Anodal	M1	Left	16	Rectanglular	0.5	10	1	1	0
Chew	2015	Anodal	M1	Left	16	Rectanglular	1	10	1	1	0
Chew	2015	Anodal	M1	Left	16	Rectanglular	2	10	1	1	0
Chew	2015	Anodal	M1	Left	16	Rectanglular	0.2	10	1	1	10
Chew	2015	Anodal	M1	Left	16	Rectanglular	0.5	10	1	1	10
Chew	2015	Anodal	M1	Left	16	Rectanglular	1	10	1	1	10
Chew	2015	Anodal	M1	Left	16	Rectanglular	2	10	1	1	10
Chew	2015	Anodal	M1	Left	16	Rectanglular	0.2	10	1	1	20
Chew	2015	Anodal	M1	Left	16	Rectanglular	0.5	10	1	1	20
Chew	2015	Anodal	M1	Left	16	Rectanglular	1	10	1	1	20
Chew	2015	Anodal	M1	Left	16	Rectanglular	2	10	1	1	20
Chew	2015	Anodal	M1	Left	16	Rectanglular	0.2	10	1	1	30
Chew	2015	Anodal	M1	Left	16	Rectanglular	0.5	10	1	1	30
Chew	2015	Anodal	M1	Left	16	Rectanglular	1	10	1	1	30
Chew	2015	Anodal	M1	Left	16	Rectanglular	2	10	1	1	30
Christova	2015	Anodal	M1	Right	35	Rectanglular	1	15	1	1	0	41		60			160
Christova	2015	Cathodal	M1	Right	35	Rectanglular	1	15	1	1	0	39		50			130
Christova	2015	Anodal	M1	Right	35	Rectanglular	1	15	1	1	60	41		50			130
Christova	2015	Cathodal	M1	Right	35	Rectanglular	1	15	1	1	60	39		45			140
Cosentino	2017	Anodal	M1	Both	25	Rectanglular	2	20	1	1	10	51
Cosentino	2017	Cathodal	M1	Both	25	Rectanglular	2	20	1	1	10	50
Faber	2017	Anodal	M1	Left	35	Rectanglular	1	10	1	1	0
Faber	2017	Cathodal	M1	Left	35	Rectanglular	1	10	1	1	0
Faber	2017	Anodal	M1	Left	35	Rectanglular	1	10	1	1	30
Faber	2017	Cathodal	M1	Left	35	Rectanglular	1	10	1	1	30
Faber	2017	Anodal	M1	Left	35	Rectanglular	1	10	1	1	60
Faber	2017	Cathodal	M1	Left	35	Rectanglular	1	10	1	1	60
Faber	2017	Anodal	M1	Left	35	Rectanglular	1	10	1	1	90
Faber	2017	Cathodal	M1	Left	35	Rectanglular	1	10	1	1	90
Faber	2017	Anodal	M1	Left	35	Rectanglular	1	10	1	1	120
Faber	2017	Cathodal	M1	Left	35	Rectanglular	1	10	1	1	120
Farnad	2021	Anodal	M1	Left	35	Rectanglular	1	15	1	1	15
Farnad	2021	Anodal	M1	Left	35	Rectanglular	1	20	1	1	15
Farnad	2021	Anodal	M1	Left	35	Rectanglular	1	30	1	1	15
Farnad	2021	Anodal	M1	Left	35	Rectanglular	2	15	1	1	15
Farnad	2021	Anodal	M1	Left	35	Rectanglular	2	20	1	1	15
Farnad	2021	Anodal	M1	Left	35	Rectanglular	2	30	1	1	15
Farnad	2021	Anodal	M1	Left	35	Rectanglular	3	15	1	1	15
Farnad	2021	Anodal	M1	Left	35	Rectanglular	3	20	1	1	15
Farnad	2021	Anodal	M1	Left	35	Rectanglular	3	30	1	1	15
Feurra	2011	Anodal	M1	Right	35	Rectanglular	1.5	10	1	1	1
Feurra	2011	Cathodal	M1	Right	35	Rectanglular	1.5	10	1	1	1
Fleming	2017	Anodal	M1	Both	25	Rectanglular	1	20	1	1	0
Fleming	2017	Cathodal	M1	Both	25	Rectanglular	1	20	1	1	0
Foerster	2019	Anodal	M1	Left	35	Rectanglular	1	15	1	1	0
Foerster	2019	Cathodal	M1	Left	35	Rectanglular	1	15	1	1	0
Foerster	2019	Anodal	M1	Left	35	Rectanglular	1	15	1	1	30
Foerster	2019	Cathodal	M1	Left	35	Rectanglular	1	15	1	1	30
Foerster	2019	Anodal	M1	Left	35	Rectanglular	1	15	1	1	60
Foerster	2019	Cathodal	M1	Left	35	Rectanglular	1	15	1	1	60
Foerster	2018	Anodal	M1	Left	35	Rectanglular	2	10	1	1	0
Foerster	2018	Anodal	M1	Left	3.5	Rectanglular	0.2	10	1	1	0
Foerster	2018	Anodal	M1	Left	35	Rectanglular	2	10	1	1	45
Foerster	2018	Anodal	M1	Left	3.5	Rectanglular	0.2	10	1	1	45
Furubayashi	2008	Anodal	M1	Left	15	Rectanglular	1	10	1	1	0
Furubayashi	2008	Cathodal	M1	Left	15	Rectanglular	1	10	1	1	0
Furubayashi	2008	Anodal	M1	Left	15	Rectanglular	3	10	1	1	0
Furubayashi	2008	Cathodal	M1	Left	15	Rectanglular	3	10	1	1	0
Furubayashi	2008	Anodal	M1	Left	15	Rectanglular	5	10	1	1	0
Furubayashi	2008	Cathodal	M1	Left	15	Rectanglular	5	10	1	1	0
Galea	2009	Anodal	Cerebellar Cortex	Right	25	Rectanglular	2	25	1	1	30			0.5		1.3
Galea	2009	Cathodal	Cerebellar Cortex	Right	25	Rectanglular	2	25	1	1	30			0.5		1.3
Galvez	2012	Anodal	M1	Left	35	Rectangular	2	20	5	1	0
Galvez	2012	Anodal	M1	Left	35	Rectangular	2	20	5	1	5
Galvez	2012	Anodal	M1	Left	35	Rectangular	2	20	5	1	10
Galvez	2012	Anodal	M1	Left	35	Rectangular	2	20	5	1	15
Galvez	2012	Anodal	M1	Left	35	Rectangular	2	20	5	1	20
Galvez	2012	Anodal	M1	Left	35	Rectangular	2	20	5	1	25
Galvez	2012	Anodal	M1	Left	35	Rectangular	2	20	5	1	30
Galvez	2012	Anodal	M1	Left	35	Rectangular	2	20	5	1	60
Galvez	2012	Anodal	M1	Left	35	Rectangular	2	20	5	1	90
Galvez	2012	Anodal	M1	Left	35	Rectangular	2	20	5	1	120
Gardi	2021	Anodal	M1				2	15	1	1	0
Gardi	2021	Anodal	M1		35	Rectangular	2	15	1	1	0
Gardi	2021	Anodal	M1		15	Rectangular	2	15	1	1	0
Ghasemian-Shirvan	2020	Anodal	M1	Left	35	Rectangular	1	15	1	1	0
Ghasemian-Shirvan	2020	Anodal	M1	Left	35	Rectangular	1	15	1	1	0
Ghasemian-Shirvan	2020	Anodal	M1	Left	35	Rectangular	1	15	1	1	5
Ghasemian-Shirvan	2020	Anodal	M1	Left	35	Rectangular	1	15	1	1	5
Ghasemian-Shirvan	2020	Anodal	M1	Left	35	Rectangular	1	15	1	1	10
Ghasemian-Shirvan	2020	Anodal	M1	Left	35	Rectangular	1	15	1	1	10
Ghasemian-Shirvan	2020	Anodal	M1	Left	35	Rectangular	1	15	1	1	15
Ghasemian-Shirvan	2020	Anodal	M1	Left	35	Rectangular	1	15	1	1	15
Ghasemian-Shirvan	2020	Anodal	M1	Left	35	Rectangular	1	15	1	1	20
Ghasemian-Shirvan	2020	Anodal	M1	Left	35	Rectangular	1	15	1	1	20
Ghasemian-Shirvan	2020	Anodal	M1	Left	35	Rectangular	1	15	1	1	25
Ghasemian-Shirvan	2020	Anodal	M1	Left	35	Rectangular	1	15	1	1	25
Ghasemian-Shirvan	2020	Anodal	M1	Left	35	Rectangular	1	15	1	1	30
Ghasemian-Shirvan	2020	Anodal	M1	Left	35	Rectangular	1	15	1	1	30
Ghasemian-Shirvan	2020	Anodal	M1	Left	35	Rectangular	1	15	1	1	60
Ghasemian-Shirvan	2020	Anodal	M1	Left	35	Rectangular	1	15	1	1	60
Ghasemian-Shirvan	2020	Anodal	M1	Left	35	Rectangular	1	15	1	1	90
Ghasemian-Shirvan	2020	Anodal	M1	Left	35	Rectangular	1	15	1	1	90
Ghasemian-Shirvan	2020	Anodal	M1	Left	35	Rectangular	1	15	1	1	120
Ghasemian-Shirvan	2020	Anodal	M1	Left	35	Rectangular	1	15	1	1	120
Goodwill	2013	Anodal	M1	Left	25	Rectangular	1	15	1	1	0			40
Goodwill	2013	Anodal	M1	Left	25	Rectangular	1	15	1	1	30			40
Haeckert	2020	Anodal	M1	Left	35	Rectangular	1	7	1	1	15
Haeckert	2020	Anodal	M1	Left	35	Rectangular	1	13	1	1	15
Haeckert	2020	Anodal	M1	Left	35	Rectangular	1	20	1	1	15
Haeckert	2020	Anodal	M1	Left	35	Rectangular	1	7	1	1	50
Haeckert	2020	Anodal	M1	Left	35	Rectangular	1	13	1	1	50
Haeckert	2020	Anodal	M1	Left	35	Rectangular	1	20	1	1	50
Hashemirad	2017	Anodal	M1	Left	3	Rectangular	0.3	20	1	1	15			60		120
Hashemirad	2017	Anodal	DLPFC	Left	3	Rectangular	0.3	20	1	1	15			50		160
Hashemirad	2017	Anodal	PPC	Left	3	Rectangular	0.3	20	1	1	15			50		140
Hassanzahraee	2020	Anodal	M1	Left	35	Rectangular	1	22	1	1	0			75		200
Hassanzahraee	2020	Anodal	M1	Left	35	Rectangular	1	24	1	1	0			50		180
Hassanzahraee	2020	Anodal	M1	Left	35	Rectangular	1	26	1	1	0			40		100
Hassanzahraee	2020	Anodal	M1	Left	35	Rectangular	1	28	1	1	0			30		90
Hassanzahraee	2020	Anodal	M1	Left	35	Rectangular	1	30	1	1	0			20		90
Hassanzahraee	2020	Anodal	M1	Left	35	Rectangular	1	22	1	1	30			60		200
Hassanzahraee	2020	Anodal	M1	Left	35	Rectangular	1	24	1	1	30			40		130
Hassanzahraee	2020	Anodal	M1	Left	35	Rectangular	1	26	1	1	30			40		100
Hassanzahraee	2020	Anodal	M1	Left	35	Rectangular	1	28	1	1	30			30		100
Hassanzahraee	2020	Anodal	M1	Left	35	Rectangular	1	30	1	1	30			30		90
Hill	2017	Anodal	DLPFC	Left	12.56	Rectangular	1	20	1	1	5
Hill	2017	Anodal	DLPFC	Left	12.56	Rectangular	1	20	1	1	30
Horvath	2016	Anodal	M1	Left	35	Rectangular	1	10	1	1	5
Horvath	2016	Anodal	M1	Left	35	Rectangular	1	10	1	1	10
Horvath	2016	Anodal	M1	Left	35	Rectangular	1	10	1	1	15
Horvath	2016	Anodal	M1	Left	35	Rectangular	1	10	1	1	20
Horvath	2016	Anodal	M1	Left	35	Rectangular	1	10	1	1	25
Horvath	2016	Anodal	M1	Left	35	Rectangular	1	10	1	1	30
Isis	2023	Anodal	M1	Left	35	Rectangular	2	20	1	1	5
Isis	2023	Cathodal	M1	Left	35	Rectangular	2	20	1	1	5
Isis	2023	Anodal	T3	Left	35	Rectangular	2	20	1	1	5
Isis	2023	Cathodal	T3	Left	35	Rectangular	2	20	1	1	5
Isis	2023	Anodal	M1	Left	35	Rectangular	2	20	1	1	10
Isis	2023	Cathodal	M1	Left	35	Rectangular	2	20	1	1	10
Isis	2023	Anodal	T3	Left	35	Rectangular	2	20	1	1	10
Isis	2023	Cathodal	T3	Left	35	Rectangular	2	20	1	1	10
Isis	2023	Anodal	M1	Left	35	Rectangular	2	20	1	1	15
Isis	2023	Cathodal	M1	Left	35	Rectangular	2	20	1	1	15
Isis	2023	Anodal	T3	Left	35	Rectangular	2	20	1	1	15
Isis	2023	Cathodal	T3	Left	35	Rectangular	2	20	1	1	15
Jamil	2019	Anodal	M1	Left	35	Rectangular	0.5	15	1	1	15
Jamil	2019	Cathodal	M1	Left	35	Rectangular	0.5	15	1	1	15
Jamil	2019	Anodal	M1	Left	35	Rectangular	1	15	1	1	15
Jamil	2019	Cathodal	M1	Left	35	Rectangular	1	15	1	1	15
Jamil	2019	Anodal	M1	Left	35	Rectangular	1.5	15	1	1	15
Jamil	2019	Cathodal	M1	Left	35	Rectangular	1.5	15	1	1	15
Jamil	2019	Anodal	M1	Left	35	Rectangular	2	15	1	1	15
Jamil	2019	Cathodal	M1	Left	35	Rectangular	2	15	1	1	15
Jamil	2019	Anodal	M1	Left	35	Rectangular	0.5	15	1	1	30
Jamil	2019	Cathodal	M1	Left	35	Rectangular	0.5	15	1	1	30
Jamil	2019	Anodal	M1	Left	35	Rectangular	1	15	1	1	30
Jamil	2019	Cathodal	M1	Left	35	Rectangular	1	15	1	1	30
Jamil	2019	Anodal	M1	Left	35	Rectangular	1.5	15	1	1	30
Jamil	2019	Cathodal	M1	Left	35	Rectangular	1.5	15	1	1	30
Jamil	2019	Anodal	M1	Left	35	Rectangular	2	15	1	1	30
Jamil	2019	Cathodal	M1	Left	35	Rectangular	2	15	1	1	30
Jamil	2019	Anodal	M1	Left	35	Rectangular	0.5	15	1	1	60
Jamil	2019	Cathodal	M1	Left	35	Rectangular	0.5	15	1	1	60
Jamil	2019	Anodal	M1	Left	35	Rectangular	1	15	1	1	60
Jamil	2019	Cathodal	M1	Left	35	Rectangular	1	15	1	1	60
Jamil	2019	Anodal	M1	Left	35	Rectangular	1.5	15	1	1	60
Jamil	2019	Cathodal	M1	Left	35	Rectangular	1.5	15	1	1	60
Jamil	2019	Anodal	M1	Left	35	Rectangular	2	15	1	1	60
Jamil	2019	Cathodal	M1	Left	35	Rectangular	2	15	1	1	60
Jefferson	2009	Anodal	M1	Left	25	Rectangular	1	10	1	1	0
Jefferson	2009	Cathodal	M1	Left	25	Rectangular	1	10	1	1	0
Jefferson	2009	Anodal	M1	Left	25	Rectangular	1.5	10	1	1	0
Jefferson	2009	Cathodal	M1	Left	25	Rectangular	1.5	10	1	1	0
Jefferson	2009	Anodal	M1	Left	25	Rectangular	1	20	1	1	0
Jefferson	2009	Cathodal	M1	Left	25	Rectangular	1	20	1	1	0
Jefferson	2009	Anodal	M1	Left	25	Rectangular	1	10	1	1	15
Jefferson	2009	Cathodal	M1	Left	25	Rectangular	1	10	1	1	15
Jefferson	2009	Anodal	M1	Left	25	Rectangular	1.5	10	1	1	15
Jefferson	2009	Cathodal	M1	Left	25	Rectangular	1.5	10	1	1	15
Jefferson	2009	Anodal	M1	Left	25	Rectangular	1	20	1	1	15
Jefferson	2009	Cathodal	M1	Left	25	Rectangular	1	20	1	1	15
Jefferson	2009	Anodal	M1	Left	25	Rectangular	1	10	1	1	30
Jefferson	2009	Cathodal	M1	Left	25	Rectangular	1	10	1	1	30
Jefferson	2009	Anodal	M1	Left	25	Rectangular	1.5	10	1	1	30
Jefferson	2009	Cathodal	M1	Left	25	Rectangular	1.5	10	1	1	30
Jefferson	2009	Anodal	M1	Left	25	Rectangular	1	20	1	1	30
Jefferson	2009	Cathodal	M1	Left	25	Rectangular	1	20	1	1	30
Jefferson	2009	Anodal	M1	Left	25	Rectangular	1	10	1	1	60
Jefferson	2009	Cathodal	M1	Left	25	Rectangular	1	10	1	1	60
Jefferson	2009	Anodal	M1	Left	25	Rectangular	1.5	10	1	1	60
Jefferson	2009	Cathodal	M1	Left	25	Rectangular	1.5	10	1	1	60
Jefferson	2009	Anodal	M1	Left	25	Rectangular	1	20	1	1	60
Jefferson	2009	Cathodal	M1	Left	25	Rectangular	1	20	1	1	60
Jeffrey	2007	Anodal	M1	Left	35	Rectangular	2	10	1	1	10
Jeffrey	2007	Anodal	M1	Left	35	Rectangular	2	10	1	1	30
Jeffrey	2007	Anodal	M1	Left	35	Rectangular	2	10	1	1	60
Jeffrey	2007	Cathodal	M1	Left	35	Rectangular	2	10	1	1	10
Jeffrey	2007	Cathodal	M1	Left	35	Rectangular	2	10	1	1	30
Jeffrey	2007	Cathodal	M1	Left	35	Rectangular	2	10	1	1	60
Khedr	2013	Anodal	M1		3	Rectangular	2	25	6	1		36.5	30
Khedr	2013	Cathodal	M1		3	Rectangular	2	25	6	1		32.9	27.3
Kidgell	2013	Anodal	M1	Left	35	Rectangular	0.8	10	1	1	0			63.5
Kidgell	2013	Anodal	M1	Left	35	Rectangular	1	10	1	1	0			65.9
Kidgell	2013	Anodal	M1	Left	35	Rectangular	1.2	10	1	1	0			53.9
Kidgell	2013	Anodal	M1	Left	35	Rectangular	0.8	10	1	1	15			62.6
Kidgell	2013	Anodal	M1	Left	35	Rectangular	1	10	1	1	15			60.1
Kidgell	2013	Anodal	M1	Left	35	Rectangular	1.2	10	1	1	15			63.1
Kidgell	2013	Anodal	M1	Left	35	Rectangular	0.8	10	1	1	30			62.7
Kidgell	2013	Anodal	M1	Left	35	Rectangular	1	10	1	1	30			57.4
Kidgell	2013	Anodal	M1	Left	35	Rectangular	1.2	10	1	1	30			53.5
Kidgell	2013b	Anodal	M1	Left	25	Rectangular	1	13	1	1	0			35
Kidgell	2013b	Anodal	M1	Bilateral	25	Rectangular	1	13	1	1	0			40
Kidgell	2013b	Anodal	M1	Left	25	Rectangular	1	13	1	1	30			40
Kidgell	2013b	Anodal	M1	Bilateral	25	Rectangular	1	13	1	1	30			35
Kidgell	2013b	Anodal	M1	Left	25	Rectangular	1	13	1	1	60			30
Kidgell	2013b	Anodal	M1	Bilateral	25	Rectangular	1	13	1	1	60			30
Kindred	2019	Anodal	M1		35	Rectangular	2	20	1	1	0	50
Kindred	2019	Cathodal	M1		35	Rectangular	2	20	1	1	0	50
Kuo	2013	Anodal	M1	Left	35	Rectangular	2	10	1	1	0
Kuo	2013	Cathodal	M1	Left	35	Rectangular	2	10	1	1	0
Kuo	2013	Anodal	M1	Left	4	Ring	2	10	1	1	0
Kuo	2013	Cathodal	M1	Left	4	Ring	2	10	1	1	0
Kuo	2013	Anodal	M1	Left	35	Rectangular	2	10	1	1	30
Kuo	2013	Cathodal	M1	Left	35	Rectangular	2	10	1	1	30
Kuo	2013	Anodal	M1	Left	4	Ring	2	10	1	1	30
Kuo	2013	Cathodal	M1	Left	4	Ring	2	10	1	1	30
Kuo	2013	Anodal	M1	Left	35	Rectangular	2	10	1	1	60
Kuo	2013	Cathodal	M1	Left	35	Rectangular	2	10	1	1	60
Kuo	2013	Anodal	M1	Left	4	Ring	2	10	1	1	60
Kuo	2013	Cathodal	M1	Left	4	Ring	2	10	1	1	60
Kuo	2013	Anodal	M1	Left	35	Rectangular	2	10	1	1	120
Kuo	2013	Cathodal	M1	Left	35	Rectangular	2	10	1	1	120
Kuo	2013	Anodal	M1	Left	4	Ring	2	10	1	1	120
Kuo	2013	Cathodal	M1	Left	4	Ring	2	10	1	1	120
Kuo	2020	Anodal	M1	Bilateral	25	Rectangular	2	20	1	1	0			50
Kuo	2020	Anodal	M1	Bilateral	25	Rectangular	2	20	1	1	15			50
Kuo	2020	Anodal	M1	Bilateral	25	Rectangular	2	20	1	1	20			50
Laczo	2014	Anodal	M1	Left	35	Rectangular	2	10	1	1	0
Laczo	2014	Cathodal	M1	Left	35	Rectangular	2	10	1	1	0
Laczo	2014	Anodal	M1	Left	35	Rectangular	2	10	1	1	30
Laczo	2014	Cathodal	M1	Left	35	Rectangular	2	10	1	1	30
Laczo	2014	Anodal	M1	Left	35	Rectangular	2	10	1	1	60
Laczo	2014	Cathodal	M1	Left	35	Rectangular	2	10	1	1	60
Laczo	2014	Anodal	M1	Left	35	Rectangular	2	10	1	1	90
Laczo	2014	Cathodal	M1	Left	35	Rectangular	2	10	1	1	90
Lampropoulou	2013	Anodal	M1	Left	25	Rectangular	1.5	10	1	1	5
Lampropoulou	2013	Cathodal	M1	Left	25	Rectangular	1.5	10	1	1	5
Lampropoulou	2013	Anodal	M1	Left	25	Rectangular	1.5	10	1	1	25
Lampropoulou	2013	Cathodal	M1	Left	25	Rectangular	1.5	10	1	1	25
Lampropoulou	2013	Anodal	M1	Left	25	Rectangular	1.5	10	1	1	45
Lampropoulou	2013	Cathodal	M1	Left	25	Rectangular	1.5	10	1	1	45
Lefebvre	2019	Anodal	M1	Left	4	Ring	1	7	1	1	0
Matsumoto	2010	Anodal	M1	Left	35	Rectangular	1	10	1	1	0
Matsumoto	2010	Cathodal	M1	Left	35	Rectangular	1	10	1	1	0
McCambridge	2015	Anodal	M1	Right	20		1	15	1	1	0
McCambridge	2015	Dual	M1	Bilateral	20		1	15	1	1	0
McCambridge	2014	Anodal	M1	Left	42	Rectangular	1	15	1	1	0
Moliadze	2010	Anodal	M1	Left	16	Rectangular	1	10	1	1	0
Moliadze	2010	Anodal	M1	Left	16	Rectangular	1	10	1	1	5
Moliadze	2010	Anodal	M1	Left	16	Rectangular	1	10	1	1	10
Moliadze	2010	Anodal	M1	Left	16	Rectangular	2	10	1	1	0
Moliadze	2010	Anodal	M1	Left	16	Rectangular	2	10	1	1	5
Moliadze	2010	Anodal	M1	Left	16	Rectangular	2	10	1	1	10
Monte-Silva	2010	Cathodal	M1	Left	35	Rectangular	2	9	1	1	0
Monte-Silva	2010	Cathodal	M1	Left	35	Rectangular	2	18	1	1	0
Monte-Silva	2010	Cathodal	M1	Left	35	Rectangular	2	9	1	1	5
Monte-Silva	2010	Cathodal	M1	Left	35	Rectangular	2	18	1	1	5
Monte-Silva	2010	Cathodal	M1	Left	35	Rectangular	2	9	1	1	10
Monte-Silva	2010	Cathodal	M1	Left	35	Rectangular	2	18	1	1	10
Monte-Silva	2010	Cathodal	M1	Left	35	Rectangular	2	9	1	1	15
Monte-Silva	2010	Cathodal	M1	Left	35	Rectangular	2	18	1	1	15
Monte-Silva	2010	Cathodal	M1	Left	35	Rectangular	2	9	1	1	20
Monte-Silva	2010	Cathodal	M1	Left	35	Rectangular	2	18	1	1	20
Monte-Silva	2010	Cathodal	M1	Left	35	Rectangular	2	9	1	1	25
Monte-Silva	2010	Cathodal	M1	Left	35	Rectangular	2	18	1	1	25
Monte-Silva	2010	Cathodal	M1	Left	35	Rectangular	2	9	1	1	30
Monte-Silva	2010	Cathodal	M1	Left	35	Rectangular	2	18	1	1	30
Monte-Silva	2010	Cathodal	M1	Left	35	Rectangular	2	9	1	1	60
Monte-Silva	2010	Cathodal	M1	Left	35	Rectangular	2	18	1	1	60
Monte-Silva	2010	Cathodal	M1	Left	35	Rectangular	2	9	1	1	90
Monte-Silva	2010	Cathodal	M1	Left	35	Rectangular	2	18	1	1	90
Monte-Silva	2010	Cathodal	M1	Left	35	Rectangular	2	9	1	1	120
Monte-Silva	2010	Cathodal	M1	Left	35	Rectangular	2	18	1	1	120
Monte-Silva	2012	Anodal	M1	Left	35	Rectangular	1	13	1	1	0
Monte-Silva	2012	Anodal	M1	Left	35	Rectangular	1	26	1	1	0
Monte-Silva	2012	Anodal	M1	Left	35	Rectangular	1	13	1	1	5
Monte-Silva	2012	Anodal	M1	Left	35	Rectangular	1	26	1	1	5
Monte-Silva	2012	Anodal	M1	Left	35	Rectangular	1	13	1	1	10
Monte-Silva	2012	Anodal	M1	Left	35	Rectangular	1	26	1	1	10
Monte-Silva	2012	Anodal	M1	Left	35	Rectangular	1	13	1	1	15
Monte-Silva	2012	Anodal	M1	Left	35	Rectangular	1	26	1	1	15
Monte-Silva	2012	Anodal	M1	Left	35	Rectangular	1	13	1	1	20
Monte-Silva	2012	Anodal	M1	Left	35	Rectangular	1	26	1	1	20
Monte-Silva	2012	Anodal	M1	Left	35	Rectangular	1	13	1	1	25
Monte-Silva	2012	Anodal	M1	Left	35	Rectangular	1	26	1	1	25
Monte-Silva	2012	Anodal	M1	Left	35	Rectangular	1	13	1	1	30
Monte-Silva	2012	Anodal	M1	Left	35	Rectangular	1	26	1	1	30
Monte-Silva	2012	Anodal	M1	Left	35	Rectangular	1	13	1	1	60
Monte-Silva	2012	Anodal	M1	Left	35	Rectangular	1	26	1	1	60
Monte-Silva	2012	Anodal	M1	Left	35	Rectangular	1	13	1	1	90
Monte-Silva	2012	Anodal	M1	Left	35	Rectangular	1	26	1	1	90
Monte-Silva	2012	Anodal	M1	Left	35	Rectangular	1	13	1	1	120
Monte-Silva	2012	Anodal	M1	Left	35	Rectangular	1	26	1	1	120
Mooney	2018	Anodal	M1	Left	25	Rectangular	1	13	1	1	0			0.48	0.4
Mooney	2018	Cathodal	M1	Left	25	Rectangular	1	9	1	1	0			-0.16	0.44
Mooney	2018	Anodal	M1	Left	25	Rectangular	1	13	1	1	20			-0.02	0.41
Mooney	2018	Cathodal	M1	Left	25	Rectangular	1	9	1	1	20			-0.39	0.06
Mooney	2018	Anodal	M1	Left	25	Rectangular	1	13	1	1	40			0.43	0.56
Mooney	2018	Cathodal	M1	Left	25	Rectangular	1	9	1	1	40			-0.58	0.01
Mooney	2018	Anodal	M1	Left	25	Rectangular	1	13	1	1	60			0.23	0.25
Mooney	2018	Cathodal	M1	Left	25	Rectangular	1	9	1	1	60			0.18	0.35
Mordillo-Mateos	2012	Cathodal	M1	Left	35	Rectangular	2	5	1	1	0	36.9
Mordillo-Mateos	2012	Cathodal	M1	Left	35	Rectangular	2	5	1	1	20	38
Mosayebi-Samani	2023	Cathodal	M1	Left	35	Rectangular	1	15	1	1	0
Mosayebi-Samani	2023	Cathodal	PFC	Left	35	Rectangular	1	15	1	1	0
Mosayebi-Samani	2023	Cathodal	M1	Left	35	Rectangular	2	15	1	1	0
Mosayebi-Samani	2023	Cathodal	PFC	Left	35	Rectangular	2	15	1	1	0
Mosayebi-Samani	2023	Cathodal	M1	Left	35	Rectangular	3	15	1	1	0
Mosayebi-Samani	2023	Cathodal	PFC	Left	35	Rectangular	3	15	1	1	0
Mosayebi-Samani	2023	Cathodal	M1	Left	35	Rectangular	1	15	1	1	30
Mosayebi-Samani	2023	Cathodal	PFC	Left	35	Rectangular	1	15	1	1	30
Mosayebi-Samani	2023	Cathodal	M1	Left	35	Rectangular	2	15	1	1	30
Mosayebi-Samani	2023	Cathodal	PFC	Left	35	Rectangular	2	15	1	1	30
Mosayebi-Samani	2023	Cathodal	M1	Left	35	Rectangular	3	15	1	1	30
Mosayebi-Samani	2023	Cathodal	PFC	Left	35	Rectangular	3	15	1	1	30
Mosayebi-Samani	2023	Cathodal	M1	Left	35	Rectangular	1	15	1	1	60
Mosayebi-Samani	2023	Cathodal	PFC	Left	35	Rectangular	1	15	1	1	60
Mosayebi-Samani	2023	Cathodal	M1	Left	35	Rectangular	2	15	1	1	60
Mosayebi-Samani	2023	Cathodal	PFC	Left	35	Rectangular	2	15	1	1	60
Mosayebi-Samani	2023	Cathodal	M1	Left	35	Rectangular	3	15	1	1	60
Mosayebi-Samani	2023	Cathodal	PFC	Left	35	Rectangular	3	15	1	1	60
Mosayebi-Samani	2023	Cathodal	M1	Left	35	Rectangular	1	15	1	1	120
Mosayebi-Samani	2023	Cathodal	PFC	Left	35	Rectangular	1	15	1	1	120
Mosayebi-Samani	2023	Cathodal	M1	Left	35	Rectangular	2	15	1	1	120
Mosayebi-Samani	2023	Cathodal	PFC	Left	35	Rectangular	2	15	1	1	120
Mosayebi-Samani	2023	Cathodal	M1	Left	35	Rectangular	3	15	1	1	120
Mosayebi-Samani	2023	Cathodal	PFC	Left	35	Rectangular	3	15	1	1	120
Murray	2015	Anodal	M1	Left	3.14	Circle	1	20	1	1	0
Murray	2015	Anodal	M1	Left	3.14	Circle	2	20	1	1	0
Murray	2015	Anodal	M1	Left	3.14	Circle	1	20	1	1	20
Murray	2015	Anodal	M1	Left	3.14	Circle	2	20	1	1	20
NCT	2018	Anodal					2	10	1	1	0
NCT	2018	Cathodal					2	10	1	1	0
Nitsche	2007	Anodal	M1	Left	35	Rectangular	1	10	1	1	0
Nitsche	2007	Cathodal	M1	Left	35	Rectangular	1	10	1	1	0
Nitsche	2007	Anodal	M1	Left	3.5	Rectangular	0.1	10	1	1	0
Nitsche	2007	Cathodal	M1	Left	3.5	Rectangular	0.1	10	1	1	0
Nitsche	2007	Anodal	M1	Left	35	Rectangular	1	10	1	1	5
Nitsche	2007	Cathodal	M1	Left	35	Rectangular	1	10	1	1	5
Nitsche	2007	Anodal	M1	Left	3.5	Rectangular	0.1	10	1	1	5
Nitsche	2007	Cathodal	M1	Left	3.5	Rectangular	0.1	10	1	1	5
Nitsche	2007	Anodal	M1	Left	35	Rectangular	1	10	1	1	10
Nitsche	2007	Cathodal	M1	Left	35	Rectangular	1	10	1	1	10
Nitsche	2007	Anodal	M1	Left	3.5	Rectangular	0.1	10	1	1	10
Nitsche	2007	Cathodal	M1	Left	3.5	Rectangular	0.1	10	1	1	10
Nitsche	2007	Anodal	M1	Left	35	Rectangular	1	10	1	1	15
Nitsche	2007	Cathodal	M1	Left	35	Rectangular	1	10	1	1	15
Nitsche	2007	Anodal	M1	Left	3.5	Rectangular	0.1	10	1	1	15
Nitsche	2007	Cathodal	M1	Left	3.5	Rectangular	0.1	10	1	1	15
Nitsche	2003	Cathodal	M1	Left	35	Rectangular	1	5	1	1	0
Nitsche	2003	Cathodal	M1	Left	35	Rectangular	1	7	1	1	0
Nitsche	2003	Cathodal	M1	Left	35	Rectangular	1	9	1	1	0
Nitsche	2003	Cathodal	M1	Left	35	Rectangular	1	5	1	1	5
Nitsche	2003	Cathodal	M1	Left	35	Rectangular	1	7	1	1	5
Nitsche	2003	Cathodal	M1	Left	35	Rectangular	1	9	1	1	5
Nitsche	2003	Cathodal	M1	Left	35	Rectangular	1	5	1	1	15
Nitsche	2003	Cathodal	M1	Left	35	Rectangular	1	7	1	1	15
Nitsche	2003	Cathodal	M1	Left	35	Rectangular	1	9	1	1	15
Nitsche	2003	Cathodal	M1	Left	35	Rectangular	1	7	1	1	30
Nitsche	2003	Cathodal	M1	Left	35	Rectangular	1	9	1	1	30
Nitsche	2003	Cathodal	M1	Left	35	Rectangular	1	9	1	1	40
Nitsche	2003	Cathodal	M1	Left	35	Rectangular	1	9	1	1	50
Nitsche	2003	Cathodal	M1	Left	35	Rectangular	1	9	1	1	60
Nitsche	2003	Cathodal	M1	Left	35	Rectangular	1	9	1	1	90
O'shea	2014	Anodal	M1	Left	35	Rectangular	1	20	1	1	0
O'shea	2014	Cathodal	M1	Left	35	Rectangular	1	20	1	1	0
O'shea	2014	Dual	M1	Left	35	Rectangular	1	20	1	1	0
Pellegrini	2021	Anodal	M1	Left	24	Rectangular	1	10	1	1	0
Pellegrini	2021	Cathodal	M1	Left	24	Rectangular	1	10	1	1	0
Pellegrini	2021	Anodal	M1	Left	24	Rectangular	1	10	1	1	30
Pellegrini	2021	Cathodal	M1	Left	24	Rectangular	1	10	1	1	30
Pillen	2022	Anodal	M1	Left	35	Rectangular	0.3	20	1	1	0
Pillen	2022	Cathodal	M1	Left	35	Rectangular	0.3	20	1	1	0
Pillen	2022	Anodal	M1	Left	35	Rectangular	0.6	20	1	1	0
Pillen	2022	Cathodal	M1	Left	35	Rectangular	0.6	20	1	1	0
Pillen	2022	Anodal	M1	Left	35	Rectangular	1	20	1	1	0
Pillen	2022	Cathodal	M1	Left	35	Rectangular	1	20	1	1	0
Pillen	2022	Anodal	M1	Left	35	Rectangular	1.3	20	1	1	0
Pillen	2022	Cathodal	M1	Left	35	Rectangular	1.3	20	1	1	0
Pillen	2022	Anodal	M1	Left	35	Rectangular	1.6	20	1	1	0
Pillen	2022	Cathodal	M1	Left	35	Rectangular	1.6	20	1	1	0
Pillen	2022	Anodal	M1	Left	35	Rectangular	2	20	1	1	0
Pillen	2022	Cathodal	M1	Left	35	Rectangular	2	20	1	1	0
